# Supplementary material for: Identification of genetic loci affecting body mass index through interaction with multiple environmental factors using structured linear mixed model
Source: Sci Rep. 2021 Mar 2;11:5001. doi: 10.1038/s41598-021-83684-1 (PMC7925554; doi:10.1038/s41598-021-83684-1)
Supplement: Supplementary file 1 — Supplementary Information 1. [file 41598_2021_83684_MOESM1_ESM.xlsx]

## Sheet: Suppplementary Table 1
				E
	Environmental factors	Category	Distribution of data	P	β (SE)
	Alcohol consumption (g/day)	Less than 20 g/day, Higher than 20 g/day ~ Less than 40 g/day, Higher than 40 g/day ~ Less than 60 g/day, Higher than 60 g/day ~ Less than 80g/day, Higher than 80 g/day ~ Less than 100 g/day, Higher than 100 g/day	4340 (52.66%) 2429 (30.14%), 717(8.91%), 311(3.87%), 184(2.25%), 174(2.17%)	0.0283	0.75 (0.03)
	Education	1 = completed secondary school or less than secondary school, 2 = more than secondary school	4383 (54.70%), 3630 (45.30%)	0.00702	-0.21 (0.08)
	Physical Activity Metabolic Equivalent of Task (PAMET)		9590.91(6225.17)	5.38e-06	-2.81E-05 (5.59E-06)
	Income	Less than 500,000 won, Higher than 500,000 won ~ Less than 1,000,000 won, Higher than 1,000,000 won ~ Less than 1,500,000 won, Higher than 1,500,000 won ~ Less than 2,500,000 won, Higher than 2,000,000 won ~ Less than 3,000,000 won, Higher than 3,000,000 won ~ Less than 4,000,000 won, Higher than 4,000,000 won ~ Less than 6,000,000 won, Higher than 6,000,000 won	1530(18.76%), 1263(15.49%), 1232(15.11%), 1140(13.98%), 1497(18.36%), 849(10.41%), 472(5.79%), 172(2.11%)	0.000809	-0.07 (0.02)
	Total calorie intake	1 = 127.45 ~ 1529.40, 2 = 1529.48 ~ 1836.57, 3 = 1836.60 ~ 2219.98, 4 = 2220.25 ~ 9984.73	2040 (25.01%), 2039 (25.00%), 2038 (25.00%), 2038 (25.00%)	5.35e-07	0.15 (0.03)
	Protein intake	1 = 6.17~ 50.95, 2 = 54.95 ~ 62.70, 3 = 62.70 ~ 70.34, 4 = 70.35 ~ 146.86	2039 (25.01%), 2040 (25.00%), 2037 (25.00%), 2039 (25.00%)	0.00994	0.81 (0.03)
	Carbohydrate intake	1 = 38.04 ~ 315.62, 2 = 315.63 ~ 335.42, 3 = 335.42 ~ 351.94, 4 = 351.94 ~ 455.58	2039 (25.01%), 2040 (25.00%), 2037 (25.00%), 2039 (25.00%)	0.0102	0.08 (0.03)
	Somking status	1 = non smoker , previous smoker, 2= current smoker, heavy smoker	6101(74.81%), 2054(25.19%)	7.02e-13	-0.65 (0.09)
	Supplementary Table 1. Distribution of data divided into categories. Effects of environmental factors on body mass index (BMI).
	The results with corresponding estimates (β) and P-values (P) for the linear models testing for the effect of each environmental factor on BMI.

## Sheet: Supplementary Table 2
		Environmental factor
	SNP	Alcohol consumption	Education	Income	Smoking status	PAMET	Total calorie intake	Protein intake	Carbohydrate intake
	rs12402440	<0.01 *	1.01	3.57	<0.01 *	<0.01 *	5.22	7.28	<0.01 *
	rs59756727	0.05	3.92	5.34	0.83	<0.01 *	<0.01 *	6.02	4.5
	rs7760212	2.57	3.55	4.71	<0.01 *	0.71	0.93	5.64	1.57
	rs2391333	0.69	4.62	5.62	1.48	<0.01 *	8.43	3.44	<0.01 *
	rs668056	0.21	1.76	1.64	2.21	0.53	5.18	5.21	<0.01 *
	rs5755279	1.49	8.4	0.58	<0.01 *	0.48	1.06	2.71	2.18
	rs9512706	0.07	5.12	5.52	0.25	0.02	0.22	5.5	1.41
	Total Bayes Factor value	5.07	28.39	26.98	4.76	1.74	21.03	35.8	9.66
	Mean Bayes Factor value	0.72	4.06	3.85	0.68	0.25	3	5.11	1.38
	* less than 0.01
	Supplementary Table 2. Interaction Bayes Factor values of environmental factors for 7 SNPs. Bayes Factor shows evidence of environmental factors that explain GEI at potential SNP.
	When the Bayes Factor values of environmental factors were added from all the 7 potential SNPs, the total Bayes Factor value of PAMET was the lowest among the total Bayes Factor values of 8 environmental factors.

## Sheet: Supplementary Table 3
		Environmental factor
	SNP	Alcohol consumption	Education	Income	Smoking status	PAMET	Total calorie intake	Protein intake	Carbohydrate intake
	rs29552	1.66426	4.82316	4.04289	<0.01 *	2.2765	0.00284043	0.839936	1.03448
	rs604794	3.50604	0.0876655	1.34638	0.104169	<0.01 *	<0.01 *	3.44129	7.47614
	rs642776	0.05	1.98	2.11	1.77	0.52	6.6	3.84	<0.01 *
	rs705257	1.72386	1.75904	3.74341	0.950468	0.229511	1.08121	1.71639	0.413251
	rs1834121	0.0090348	5.46234	4.55597	9.09e-13	3.35228	<0.01 *	0.863026	2.28206
	rs1875498	7.46243	2.45769	1.32782	2.44952	<0.01 *	<0.01 *	1.69132	0.0480168
	rs2330082	6.97309	<0.01 *	0.414329	0.943761	<0.01 *	0.763739	6.28445	0.864872
	rs2732229	4.9228	<0.01 *	<0.01 *	11.4738	0.70169	0.4305	0.0761528	<0.01 *
	rs4077451	2.66141	1.77289	0.975683	0.459373	0.536913	0.502518	4.0722	1.23761
	rs4308314	<0.01 *	4.96669	2.19912	<0.01 *	0.696539	<0.01 *	1.26747	5.82167
	rs4948005	<0.01 *	0.899682	1.42322	0.138838	0.0165594	2.31002	7.02025	1.88543
	rs5749677	3.45985	0.00394893	0.45791	2.64202	1.00448	0.136738	3.77699	0.457934
	rs5755279	1.48714	8.40495	0.580858	<0.01 *	0.480823	1.05988	2.70701	2.18027
	rs6890022	2.66575	0.0328789	0.365964	0.957646	3.35228	<0.01 *	3.07478	9.79154
	rs7172503	0.00716329	0.495841	6.00506	0.180091	0.0181193	6.08398	2.33898	0.151783
	rs7562617	<0.01 *	6.18652	1.17883	0.186695	4.9681	<0.01 *	<0.01 *	0.630006
	rs7805095	1.16288	2.21023	5.34733	0.458102	0.0140194	4.54747e-13	1.89243	2.26827
	rs7950069	0.154759	2.92986	4.05323	1.55525	0.838791	1.62238	2.20201	<0.01 *
	rs8176190	<0.01 *	4.28589	1.37701	<0.01 *	1.55914	4.46373	6.30744	<0.01 *
	rs9367120	<0.01 *	4.19997	4.77723	0.00681393	0.384579	0.960236	4.09606	0.502336
	rs9536331	0.0388604	7.03489	4.81249	0.0613876	0.112403	0.110808	3.679	0.0579906
	rs9741436	2.54843	0.694695	4.14389	3.72848	2.50211	<0.01 *	0.00222686	0.38071
	rs9852670	3.58555	1.75771	1.43289	4.97729	<0.01 *	<0.01 *	1.58487	1.18856
	rs10782865	0.224046	4.20278	3.33012	0.0606536	0.104502	<0.01 *	2.45011	3.31247
	rs11190244	<0.01 *	2.91558	7.82361	<0.01 *	0.799329	1.13941	2.41924	<0.01 *
	rs11224605	0.934804	1.52252	0.555774	9.09495e-13	2.24453	0.980288	6.88374	1.53795
	rs12001716	1.47155e-05	8.476	2.48314	<0.01 *	0.566743	2.86656	1.65941	<0.01 *
	rs12082645	6.1297	2.42772	0.967298	1.63601	<0.01 *	0.459969	2.56237	0.237301
	rs12405096	0.510466	8.78394	0.318395	0.000270208	<0.01 *	<0.01 *	1.56285	4.71177
	rs12708575	2.90312	0.401861	0.960336	0.240858	4.5371	0.228058	3.45119	<0.01 *
	rs12977799	<0.01 *	4.46276	6.98046	<0.01 *	0.125111	4.29375	1.26855	<0.01 *
	rs13189311	<0.01 *	1.43196	4.43315	<0.01 *	1.77937	<0.01 *	3.70811	2.82963
	rs28397896	0.220059	2.04345	<0.01 *	<0.01 *	0.138966	2.99703	6.89022	2.14984
	rs56077446	0.749416	1.78386	7.77464	<0.01 *	0.0237516	2.33073	0.65153	<0.01 *
	rs59871131	0.953981	<0.01 *	1.36711	3.87168	0.530323	2.94875	4.0769	0.392451
	rs61568847	0.612216	2.12428	3.40443	0.852578	2.96886	<0.01 *	2.63846	0.688319
	rs62392447	<0.01 *	2.72036	2.58938	1.28885	7.65568	0.157985	0.525901	0.0584435
	rs66868541	<0.01 *	<0.01 *	7.75818	0	1.81891	1.74431	2.0652	<0.01 *
	rs72696483	0.283071	5.06276	0.606571	0.102866	0.462114	0.433753	3.41441	1.27694
	rs73900178	<0.01 *	7.90269	1.71615	0.815499	0.399029	2.39103	0.48464	0.581858
	rs74492154	0.395928	1.49179	0.512797	<0.01 *	2.13535	1.23629	2.32685	3.69083
	rs74565497	2.0047	3.82774	5.79402	<0.01 *	0.337533	5.12566	0.911338	<0.01 *
	rs74986673	<0.01 *	1.6277	11.8403	<0.01 *	0.0844157	<0.01 *	0.365421	1.48715
	rs76118029	1.51324	4.18217	4.46386	0.349525	<0.01 *	0.206797	2.54046	3.26862
	rs76638892	3.7092	0.347669	4.93475	4.18754	<0.01 *	<0.01 *	0.698004	0.355804
	rs77703658	<0.01 *	11.6215	2.83626	<0.01 *	<0.01 *	<0.01 *	0.0951851	1.65399
	rs78547659	0.457477	2.96261	6.39483	0.958923	0.634611	0.536704	3.98187	0.736667
	rs78867377	0.00603256	0.0744812	3.97036	0	<0.01 *	0.0826452	10.5809	1.53566
	rs78883924	0.70298	1.9285	7.39122	<0.01 *	0.0770407	<0.01 *	2.77997	0.43109
	rs79901044	3.33877	0.750411	<0.01 *	12.4073	<0.01 *	<0.01 *	0.00363898	1.40732
	rs112182519	0.937331	0.703343	5.04368	0.709974	1.14023	1.2911	3.7548	0.0731233
	rs115844614	0.98495	0.638066	0.880698	3.05403	0.102728	0.00467653	5.16196	1.03025
	rs117286364	<0.01 *	<0.01 *	<0.01 *	<0.01 *	<0.01 *	0.410101	2.4161	12.3043
	rs117301188	0.0351702	4.09409	3.50689	0	<0.01 *	10.1243	0.0141588	<0.01 *
	rs117604361	1.06367	3.45597	5.74861	<0.01 *	<0.01 *	0.48219	2.31699	0.327054
	rs117687867	1.88472	0.465747	1.55014	3.77677	0.310746	0.109377	2.77297	1.71448
	rs117853909	1.35112	2.89804	4.51823	0.542464	<0.01 *	4.13481	4.34354	0.0795875
	rs117928641	1.74613	0.0798773	2.3596	4.88104	0.250299	0.0990586	0.725539	3.08473
	rs143578718	0.651439	4.01983	8.14006	0.490702	1.75514	1.79512	0.510642	<0.01 *
	rs143756107	<0.01 *	1.39737	3.63927	0.551529	2.33016	2.66004	2.80655	<0.01 *
	rs147656252	4.02665	0.00992062	2.3322	0.801386	0.339731	1.12079	3.26119	1.76084
	rs2391333	0.68818	4.61885	5.62072	1.47543	<0.01 *	8.42858	3.44257	<0.01 *
	rs7760212	2.57029	3.55175	4.71034	<0.01 *	0.70981	0.927622	5.64213	1.57191
	rs59756727	0.0508885	3.92198	5.33861	0.830464	<0.01 *	<0.01 *	6.02433	4.49926
	rs12402440	<0.01 *	1.01186	3.56973	<0.01 *	<0.01 *	5.22214	7.27574	<0.01 *
	rs9512706	0.0655492	5.12106	5.5219	0.250478	0.0182356	0.216151	5.50031	1.41238
	Total Bayes Factor value	85.7886	183.511	220.359	77.1805	57.9452	93.3143	189.74	98.875
	Mean Bayes Factor value	1.29983	2.78048	3.33878	1.1694	0.877957	1.41385	2.87485	1.49811
	* less than 0.01
	Supplementary Table 3. Interaction Bayes Factor values of environmental factors for 66 SNPs. Bayes Factor shows evidence of environmental factors that explain GEI at potential SNPs.
	When the Bayes Factor values of environmental factors were added from all the 66 potential SNPs, the total Bayes Factor value of PAMET was the lowest among the total Bayes Factor values of 8 environmental factors.

## Sheet: Supplementary Table 4
	Chromosome	Nearest gene	SNP ID	Positiona (bp)	Minor allele	Major allele	MAFb	P-valuec (7 environmental factors)	P-valuec (8 environmental factors)
	1	GJB5	rs12402440	107166694	G	T	20.91	4.02 × 10-6	4.03 × 10-6
	3	LOC100288428	rs59756727	7656037	A	T	44.08	1.81 × 10-7	6.02 × 10-7
	6	SNRNP48	rs7760212	8242302	A	G	32.02	8.62 × 10-7	7.47 × 10-7
	13	EFNB2*	rs2391333	34968257	T	C	41.42	2.62 × 10-8	9.17 × 10-8
	13	MTIF3	rs9512706	28041615	A	C	19.87	2.91 × 10-6	3.94 × 10-6
	19	ZNF787	rs668056	56595733	T	C	28.74	2.87 × 10-6	2.22 × 10-6
	22	ISX	rs5755279	35186350	G	A	23.91	4.65 × 10-6	3.21 × 10-6
	* The gene in which the SNP is located is indicated.
	Supplementary Table 4. Interaction results of original 7 potential genetic variants and 7 environmental factors. aChromosomal positions are based on the 1000 Genomes Project’s haplotype phase 1 in NCBI build 37 (hg19).
	bMAF is minor allele frequency. cThe P-value for the effects of interaction between genotypes and environmental factors on BMI was assessed by using a Struct-LMM with adjustment for age, sex, and recruitment area.

## Sheet: Supplementary Table 5
			Environmental factor
	Phenotype	Interaction P-value	Alcohol consumption	Education	Income	Smoking status	Total calorie intake	Protein intake	Carbohydrate intake
	Wiast circumference	1.50 × 10-5	1.26	1.47	3.78	3.03	2.11	2.80	<0.01*
	Hip circumference	6.00 × 10-6	4.46	1.03	2.72	3.46	1.96	2.89	<0.01*
	* less than 0.01
	Supplementary Table 5. Interaction P-value and Bayes Factor values of environmental Factors on waist circumference and hip circumference. Bayes Factor shows evidence of environmental factors that explain GEI at rs2391331.

## Sheet: Supplementary Table 6
		Single P-value	Single beta[SE]
	Alcohol consumption	2.90 × 10-3	0.14[0.041]
	Education	1.88 × 10-2	0.097[0.041]
	Income	3.62 × 10-4	0.15[0.041]
	Smoking status	3.77 × 10-3	0.12[0.041]
	Total calorie intake	6.27 × 10-4	0.14[0.041]
	Protein intake	1.64 × 10-4	0.16[0.041]
	Carbohydrate intake	5.28 × 10-1	-0.026[0.042]
	Supplementary Table 6. Interaction test results between rs2391331 and each environmental factor using the fixed effect model.

## Sheet: Supplementary Table 7
	CHR	Gene	Starta	Stopb	SNPSc	ZSTAT	P-value	Lead SNP	BP	A1	A2	GEI P-value
	7	DOCK4	111366166	111846466	885	4.8312	6.7873e-07	rs3801778	111410642	T	C	8.9e-05
	13	EFNB2	107142079	107187462	31	6.1085	5.027e-10	rs2391331	107157709	C	T	7.27e-09
	19	ZNF787	56598732	56632649	69	4.5789	2.3367e-06	rs642776	56605454	A	G	3e-06
	Supplementary Table 7. Results of analyzing gene-based genome-wide association analysis using the second results of Struct-LMM. aStart position of the locus. bEnd position of the locus. cThe number of SNPs annotated to that gene.

## Sheet: Supplementary Table 8
		Environmental factor
	SNP	Alcohol consumption	Education	Income	Smoking status	Total calorie intake	Protein intake	Carbohydrate intake
	rs3801778	0.01	1.19	0.23	0.03	< 0.01*	4.87	6.06
	rs642776	0.05	1.96	2.1	1.75	6.57	3.83	< 0.01*
	* less than 0.01
	Supplementary Table 8. Interaction Bayes Factor values of environmental factors for 2 SNPs. Bayes Factor shows evidence of environmental factors that explain GEI at potential SNP.

## Sheet: Supplementary Table 9
	SNP class	Chr	Position	Sentinel SNP	Position	Proxy	r2	Gene	eQTL Tested allele	eQTL P-value	eQTL effect size	Tissue	Data-set
	proxy	13	107157709	rs2391331	107154744	rs10508174	0.96	EFNB2	C	2.14918e-05	-0.289761	Pituitary	Gtex/v8
	proxy	13	107157709	rs2391331	107157120	rs11069646	0.96	EFNB2	A	2.45715e-05	-0.286019	Pituitary	Gtex/v8
	proxy	13	107157709	rs2391331	107159446	rs7983579	0.96	EFNB2	T	2.4e-05	-0.288404	Pituitary	Gtex/v8
	proxy	13	107157709	rs2391331	107162860	rs7327929	0.87	EFNB2	G	1.15421e-05	-0.293911	Pituitary	Gtex/v8
	proxy	13	107157709	rs2391331	107159446	rs7983579	0.96	EFNB2	T	6.2e-05	-0.288744	Testis	Gtex/v8
	proxy	19	56605454	rs642776	56603034	rs7250351	0.85	ZNF787	A	6.1e-05	-0.097	Cells - Cultured fibroblasts	Gtex/v8
	proxy	19	56605454	rs642776	56604157	rs1007851	0.86	ZNF787	T	7.1e-05	-0.097	Cells - Cultured fibroblasts	Gtex/v8
	proxy	19	56605454	rs642776	56606405	rs6509982	0.86	ZNF787	G	4.4e-05	-0.099	Cells - Cultured fibroblasts	Gtex/v8
	proxy	19	56605454	rs642776	56624247	rs493717	0.81	ZNF787	C	3.2e-05	-0.36	Esophagus - Mucosa	Gtex/v8
	proxy	19	56605454	rs642776	56606405	rs6509982	0.86	TMEM190	G	4.2e-05	0.19	Lung	Gtex/v8
	proxy	19	56605454	rs642776	56618942	rs35766803	0.81	TMEM190	A	4.4e-05	0.18	Lung	Gtex/v8
	proxy	19	56605454	rs642776	56603034	rs7250351	0.85	ZNF787	A	6.9e-05	-0.11	Skin - Sun Exposed (Lower leg)	Gtex/v8
	proxy	19	56605454	rs642777	56604157	rs1007851	0.86	ZNF787	T	1.7e-05	-0.12	Skin - Sun Exposed (Lower leg)	Gtex/v8
	proxy	19	56605454	rs642778	56606405	rs6509982	0.86	ZNF787	G	1.7e-05	-0.12	Skin - Sun Exposed (Lower leg)	Gtex/v8
	proxy	19	56605454	rs642779	56618942	rs35766803	0.81	ZNF787	A	1.4e-05	-0.12	Skin - Sun Exposed (Lower leg)	Gtex/v8
	Supplementary Table 9. The eQTL information for rs2391331 and rs642776.

## Sheet: Supplementary Table 10
		Environmental factor
	SNP	Alcohol consumption	Education	Income	Smoking status	Total calorie intake	Protein intake	Carbohydrate intake
	rs12402440	<0.01*	1.01	3.57	<0.01*	5.22	7.28	<0.01*
	rs12405096	0.51	8.78	0.32	<0.01*	<0.01*	1.56	4.71
	rs74565497	2.00	3.83	5.79	<0.01*	5.79	0.91	<0.01*
	rs59756727	0.05	3.92	5.34	0.83	<0.01*	6.02	4.50
	rs7760212	2.57	3.55	4.71	<0.01	0.93	5.64	1.57
	rs117301188	0.04	4.09	3.51	<0.01	10.12	0.01	<0.01*
	rs7833349	1.72	5	4.48	0.30	0.11	2.00	3.35
	rs9512706	0.07	5.12	5.52	0.25	0.22	5.5	1.41
	rs2391331	2.85	1.41	4.59	2.63	4.12	5.28	<0.01*
	rs668056	0.21	1.76	1.64	2.21	5.18	5.21	<0.01*
	rs5755279	1.49	8.40	0.58	<0.01*	1.06	2.71	2.18
	Total Bayes Factor value	11.4998	46.8768	40.0497	6.21716	32.752	42.1264	17.7226
	Mean Bayes Factor value	1.04544	4.26153	3.64088	0.565196	2.97745	3.82967	1.77226
	* less than 0.01
	Supplementary Table 10. Interaction Bayes Factor values of environmental factors for 11 SNPs. Bayes Factor shows evidence of environmental factors that explain GEI at potential SNP.

[truncated: 13 more sheets: Supplementary Table 11, Supplementary Table 12, Supplementary Table 13, Supplementary Table 14, Supplementary Table 15, Supplementary Table 16, Supplementary Table 17, Supplementary Table 18, Supplementary Table 19, Supplementary Table 20, Supplementary Table 21, replication발표안할것, Sheet4]
